# Supplementary material for: Safety and Immunogenicity of a Chimeric Subunit Vaccine against Shiga Toxin-Producing Escherichia coli in Pregnant Cows
Source: Int J Mol Sci. 2023 Feb 1;24(3):2771. doi: 10.3390/ijms24032771 (PMC9917558; doi:10.3390/ijms24032771)
Supplement: Supplementary file 1 [file ijms-24-02771-s001.zip]

Archive with 1 entries (1 files):
- ijms-2123718-supplementary.xlsx
