# Supplementary material for: Safety and Immunogenicity of a Chimeric Subunit Vaccine against Shiga Toxin-Producing Escherichia coli in Pregnant Cows
Source: Int J Mol Sci. 2023 Feb 1;24(3):2771. doi: 10.3390/ijms24032771 (PMC9917558; doi:10.3390/ijms24032771)
Supplement: Supplementary file 1 [file ijms-24-02771-s001.zip › ijms-2123718-supplementary.xlsx]

## Sheet: Supplementary Table 1
Supplementary Table 1. General characteristics of the cows enrolled in this study
ID Cow	Breed	Age (years)	Breeding sex	Rectal temperature (°C)				Weight (Kg)
				Preimmunization	Prime	Bost 1	Bost 2	Preimmunization	Prime	Bost 1	Bost 2
Experimental group 1: 40 µg/ml Chi1 + 40 µg/ml Chi2 + Quil-A
A012	Aberdeen angus	9	Natimorto	39.8	39.1	39.5	39.2	390	390	390	360
Am 9	Hereford	7	Female	39.8	40.3	39.8	38.9	490	490	490	450
Am 10	Aberdeen angus	7	Male	39.1	39.5	39.9	39.2	440	400	400	370
Am 11	Aberdeen angus	6	Male	39.8	39.6	39	39.2	430	430	430	400
Am 15	Aberdeen angus	6	Male	39.9	39.6	39.6	39.9	390	390	390	380
Experimental group 2: 100 µg/ml Chi1 + 100 µg/ml Chi2 + Quil-A
A020	Aberdeen angus	9	Male	39.2	39.5	39	39.7	410	410	410	380
Am 8	Aberdeen angus	5	Male	40	40.2	39.7	39.1	370	370	370	370
Am 16	Aberdeen angus	8	Female	40.1	39.8	39.9	39.1	390	350	330	350
Am 22	Aberdeen angus	8	Female	39.4	39	39.3	39.6	420	420	420	430
Am 101	Aberdeen angus	7	Male	38.9	39.3	39.6	39.6	430	430	430	460
Control group 1: Quil-A
Am 14	Aberdeen angus	6	Male	39.2	39.9	39.3	38.8	400	400	400	380
Am 24	Aberdeen angus	6	Male	39.4	40.4	39.5	39.3	470	400	400	440
Bca 122	Aberdeen angus	6	Abortion	39.2	39.1	39.5	39.2	380	380	380	380
D 506	Aberdeen angus	7	Female	39.4	38.7	39.6	39.1	460	460	460	460
D 510	Aberdeen angus	7	Male	39.8	39.3	39.7	39.6	425	425	425	460
Experimental group 3: 40 µg/ml Chi1 + 40 µg/ml Chi2 + Montanide Gel
Am 1	Aberdeen angus	7	Male	39.5	39.4	39.9	39	450	450	450	430
Am 6	Aberdeen angus	5	Female	41	40.1	39.1	39.9	430	430	400	400
Am 13	Aberdeen angus	7	Male	39.3	39.9	39.6	39	450	450	450	460
Am 17	Aberdeen angus	5	Male	39.7	38.6	39	39.8	390	390	390	400
Bca 120	Aberdeen angus	6	Male	39.8	39.8	39.3	39.7	440	440	440	400
Experimental group 4: 100 µg/ml Chi1 + 100 µg/ml Chi2 + Montanide Gel
Am 18	Aberdeen angus	5	Male	39.3	40	39.8	38.6	400	400	400	390
Am 19	Aberdeen angus	6	Female	39.5	40.4	39.9	39	440	400	400	400
Am 20	Aberdeen angus	7	Female	39.5	39.5	39.3	39.7	400	400	400	430
Am 25	Aberdeen angus	6	Female	39.8	39.6	39.3	39	490	490	490	460
Bca 468	Aberdeen angus	6	Male	40.5	40.5	39.9	38.8	450	440	440	400
Control group 2: Montanide Gel
Am 3	Aberdeen angus	6	Male	39.9	39.8	39.9	38.7	420	420	420	400
Am 4	Aberdeen angus	6	Male	39.3	39.5	39.6	39	460	420	420	440
Am 12	Aberdeen angus	3	Female	39.9	39.5	39	39.6	400	400	400	380
Am 23	Aberdeen angus	7	Male	39.9	39.4	38.9	39.5	420	420	420	420
Ca	Aberdeen angus	8	Male	41	39.5	39	38.9	480	480	480	480

## Sheet: Supplementary Table 2
Supplementary Table 2. Determination of hematological parameters of pregnant cows
			40 µg/ml Chi1 + 40 µg/ml Chi2 + Quil-A (Mean ± SD)				100 µg/ml Chi1 + 100 µg/ml Chi2 + Quil-A (Mean ± SD)				Quil-A (Mean ± SD)
Parameters	Reference values *	Unit	Preimmunization	Prime	Bost 1	Bost 2	Preimmunization	Prime	Bost 1	Bost 2	Preimmunization	Prime	Bost 1	Bost 2
Red blood cell count (RBC)	5 - 10	(x 10*6/µl)	4,88 ± 0,89	4,47 ± 0,26	4,92 ± 0,57	5,17 ± 0,49	4,80 ± 0,41	4,69 ± 0,36	4,92 ± 0,41	5,77 ± 1,09	4,84 ± 0,44	4,85 ± 0,56	4,97 ± 0,38	5,10 ± 0,52
Hematocrit (HCT)	24 - 46	(%)	22,00 ± 2,16	20,86 ± 0,25	22,28 ± 1,33	22,23 ± 0,41	21,96 ± 1,05	21,58 ± 1,00	22,1 ± 1,29	23,38 ± 1,57	22,46 ± 1,88	22,83 ± 1,56	23,12 ± 1,24	22,98 ± 2,28
Hemoglobin (Hgb)	8 - 15	(g/dL)	7,84 ± 1,16	6,7 ± 0,30	6,96 ± 0,75	7,58 ± 0,63	7,90 ± 0,69	7,08 ± 0,46	6,98 ± 0,562	7,84 ± 0,73	8,1 ± 0,91	7,4 ± 1,21	7,52 ± 0,526	7,9 ± 1,19
Mean corpuscular volume (MCV)	40 - 60	(fL)	45,48 ± 3,48	46,83 ± 2,54	45,46 ± 3,35	43,3 ± 3,03	45,82 ± 3,26	46,06 ± 3,15	44,97 ± 2,35	41,46 ± 7,21	46,4 ± 1,85	47,22 ± 2,68	46,54 ± 1,78	45,42 ± 3,19
Mean corpuscular hemoglobin (MCH)	11 - 17	(pg)	16,14 ± 0,83	15,03 ± 1,44	14,14 ± 0,94	14,7 ± 0,78	16,46 ± 1,12	15,12 ± 0,99	14,125 ± 0,28	13,98 ± 2,96	16,72 ± 1,02	15,2 ± 0,83	15,12 ± 0,79	15,54 ± 1,49
Mean corpuscular hemoglobin concentration (MCHC)	30 - 36	(%)	35,54 ± 1,76	32,1 ± 1,35	31,2 ± 1,57	34,075 ± 2,11	35,98 ± 1,82	32,82 ± 0,69	31,45 ± 1,17	33,64 ± 3,66	35,96 ± 1,18	32,275 ± 3,00	32,52 ± 0,95	34,14 ± 1,94
White blood cell count (WBC)	4 - 12	(x 10*3/µl)	9,8 ± 3,34	7,7 ± 2,16	5,72 ± 0,72	8,75 ± 1,39	7,08 ± 0,77	4,38 ± 1,50	5,5 ± 1,19	5,66 ± 2,10	8,84 ± 1,39	8,3 ± 1,97	6,54 ± 1,78	7,58 ± 1,48
Immature neutrophils (bands)	0 - 2	(%)	1,6 ± 1,51	1,7 ± 1,15	2,8 ± 1,09	6,25 ± 1,25	2,8 ± 2,6	3,4 ± 2,3	2,5 ± 1,8	4 ± 2,83	1,6 ± 0,89	3,25 ± 3,95	1,8 ± 1,78	3,8 ± 1,78
Segmented neutrophils	15 - 45	(%)	32 ± 15	30 ± 13,11	57 ± 9,35	43 ± 8,04	29,8 ± 14,04	28,6 ± 6,69	45,25 ± 4,99	47,4 ± 9,96	25 ± 10,75	16,25 ± 9,465	43,20 ± 10,85	28,8 ± 10,52
Lymphocytes	45 - 75	(%)	44,2 ± 24,17	40,75 ± 15,7	27 ± 8,7	41,8 ± 3,1	51,2 ± 13,6	52,6 ± 6,69	38,5 ± 11,7	39,8 ± 5,31	54,4 ± 11,48	58 ± 15,91	34,2 ± 9,03	47,8 ± 7,5
Monocytes	2 - 7	(%)	3,2 ± 2,28	6,33 ± 0,57	3,4 ± 1,81	3,25 ± 1,5	4 ± 2,35	3,6 ± 2,96	4,75 ± 3,09	5 ± 4,24	2,2 ± 1,09	4,25 ± 3,40	7,4 ± 5,07	4,4 ± 2,61
Eosinophils	0 - 20	(%)	18,8 ± 12,45	16 ± 10,14	10,2 ± 11,74	9,5 ± 6,03	12,2 ± 7,92	11,8 ± 7,05	11,25 ± 10,17	3,8 ± 3,9	16,8 ± 6,76	18,25 ± 6,3	13,4 ± 5,7	15,2 ± 5,4
Basophils	0 - 2	(%)	0,2 ± 0,45	0	0	0	0	0,4 ± 0,89	0	0	0	0	0	0
			40 µg/ml Chi1 + 40 µg/ml Chi2 + Montanide Gel (Mean ± SD)				100 µg/ml Chi1 + 100 µg/ml Chi2 + Montanide Gel (Mean ± SD)				Montanide Gel (Mean ± SD)
Parameters	Reference values *	Unit	Preimmunization	Prime	Bost 1	Bost 2	Preimmunization	Prime	Bost 1	Bost 2	Preimmunization	Prime	Bost 1	Bost 2
Red blood cell count (RBC)	5 - 10	(x 10*6/µl)	5,51 ± 1,01	5,18 ± 0,19	5,49 ± 1,05	5,52 ± 0,92	4,71 ± 0,32	4,87 ± 0,42	4,76 ± 0,36	4,90 ± 0,24	4,87 ± 0,37	4,99 ± 0,35	4,94 ± 0,35	5,62 ± 1,15
Hematocrit (HCT)	24 - 46	(%)	25,075 ± 2,48	24,30± 0,17	24,50 ± 2,30	24,70 ± 1,21	21,52 ±2,17	22,23 ± 2,17	21,88 ± 2,24	21,200 ± 1,95	22,94 ± 2,02	23,70 ± 2,02	23,340 ± 1,67	23,22 ± 1,71
Hemoglobin (Hgb)	8 - 15	(g/dL)	9,47 ± 0,88	8,70 ± 0,17	8,0 ± 0,964	8,475 ± 0,922	7,78 ± 1,36	6,87 ±0,379	6,92 ± 1,03	7,0 ± 1,23	8,42 ± 1,01	8,25 ± 0,77	7,6 ± 0,90	8,16 ± 1,12
Mean corpuscular volume (MCV)	40 - 60	(fL)	45,92 ± 3,63	46,90 ± 1,55	45,20 ± 4,51	45,20 ± 4,60	45,74 ± 4,47	45,86 ± 6,30	46,06 ± 4,78	43,70 ± 4,33	47,04 ± 1,63	47,45 ± 1,99	47,26 ± 1,46	46,02 ± 1,61
Mean corpuscular hemoglobin (MCH)	11 - 17	(pg)	17,35 ± 1,39	16,8 ± 1,04	14,73 ± 1,15	15,475 ± 1,08	16,5 ± 2,48	14,13 ± 1,33	14,58 ± 2,27	14,45 ± 2,52	17,2 ± 1,00	16,52 ± 1,03	15,3 ± 0,82	15,96 ± 0,71
Mean corpuscular hemoglobin concentration (MCHC)	30 - 36	(%)	37,82 ± 0,44	35,83 ± 0,92	32,6 ± 0,866	34,375 ± 2,26	35,96 ± 2,61	30,96 ± 1,50	31,58 ± 1,94	32,85 ± 2,69	36,6 ± 1,26	34,825 ± 0,78	32,38 ± 1,46	34,1 ± 2,73
White blood cell count (WBC)	4 - 12	(x 10*3/µl)	11,72 ± 0,99	8,36 ± 2,71	6,5 ± 2,51	7,05 ± 2,08	9,96 ± 2,30	7,16 ± 3,43	6,9 ± 1,27	6,6 ± 0,29	8,44 ± 1,10	6,92 ± 0,35	4,48 ± 1,39	8,84 ± 2,86
Immature neutrophils (bands)	0 - 2	(%)	3,5 ± 1,29	3 ± 1,73	2,6 ± 1,15	9,75 ± 4,50	1,4 ± 1,67	0,33 ± 0,57	3 ± 2,00	6,75 ± 2,98	1,75 ± 1,25	3,25 ± 2,98	3 ± 2,55	5,8 ± 3,89
Segmented neutrophils	15 - 45	(%)	37 ± 6,33	37,33 ± 6,35	36,67 ± 14,98	42,0 ± 6,48	28,8 ± 11,65	25,3 ± 17,92	42,2 ± 12,8	32,5 ± 3,32	29,25 ± 6,55	25,25 ± 12,79	43 ± 16,38	37,8 ± 17,07
Lymphocytes	45 - 75	(%)	44 ± 13,4	47 ± 6,93	44,3 ± 15,04	37,5 ± 3,69	49,4 ± 16,7	53 ± 6,0	41,6 ± 7,79	45,75 ± 6,85	48,5 ± 20,27	54 ± 18,85	44,8 ± 12,07	37,4 ± 15,73
Monocytes	2 - 7	(%)	4,75 ± 2,21	4,3 ± 0,57	7,6 ± 4,16	5,5 ± 4,20	4 ± 2,74	3 ± 1,73	7 ± 3,67	4,5 ± 3	5 ± 2,94	3,5 ± 2,52	3 ± 3,67	7 ± 4,18
Eosinophils	0 - 20	(%)	10,75 ± 4,99	8,33 ± 0,57	8,66 ± 6,02	5,25 ± 4,78	16,4 ± 14,77	18,66 ± 12,7	8,2 ± 4,38	10,5 ± 5,19	15,5 ± 15,1	14 ± 3,83	6,2 ± 3,84	14 ± 7,34
Basophils	0 - 2	(%)	0	0	0	0	0	0	0	0	0	0	0	0
* Reference values based on: Jones ML, Allison RW. Evaluation of the Ruminant Complete Blood Cell Count. Vet Clin North Am - Food Animal Practice 2007; 23: 377–402.

## Sheet: Supplementary Table 3
Supplementary Table 3. Evaluation of blood biochemical parameters of pregnant cows
			40 µg/ml Chi1 + 40 µg/ml Chi2 + Quil-A (Mean ± SD)				100 µg/ml Chi1 + 100 µg/ml Chi2 + Quil-A (Mean ± SD)				Quil-A (Mean ± SD)
Parameters	Reference values	Unit	Preimmunization	Prime	Bost 1	Bost 2	Preimmunization	Prime	Bost 1	Bost 2	Preimmunization	Prime	Bost 1	Bost 2
Total proteins	5,7 - 8,1 *	(g/dL)	8,04 ± 0,48	8,02 ± 0,87	7,52 ± 0,39	7,82 ± 0,37	7,88 ± 0,17	7,35 ± 0,93	7,94 ± 0,11	7,74 ± 0,87	7,98 ± 0,41	7,62 ± 0,46	7,88 ± 0,29	8,04 0,47
Albumins	2,1 - 3,6 *	(g/dL)	3,38 ± 0,22	3,6 ± 0,14	3,5 ± 0,20	3,4 ± 0,14	3,3 ± 0,10	3,15 ± 0,44	3,4 ± 0,10	3,36 ± 0,18	3,48 ± 0,11	3,38 ± 0,24	3,48 ± 0,23	3,48 ± 0,17
Globulins	2,8 - 5,4 **	(g/dL)	4,68 ± 0,44	4,425 ± 0,84	4,06 ± 0,44	4,36 ± 0,28	4,6 ± 0,24	4,175 ± 0,49	4,52 ± 0,27	4,42 ± 1,06	4,46 ± 0,42	4,28 ± 0,40	4,38 ± 0,41	4,56 ± 0,47
Albumin/Globulin ratio	0,6 - 1,6 **	-	0,74 ± 0,11	0,825 ± 0,17	0,9 ± 0,14	0,76 ± 0,05	0,74 ± 0,05	0,75 ± 0,05	0,76 ± 0,05	0,8 ± 0,25	0,8 ± 0,07	0,82 ± 0,11	0,82 ± 0,11	0,76 ± 0,08
Alkaline phosphatase (ALP)	0 - 500 *	(U/L)	99 ± 22,28	121,5 ± 74,6	108,4 ± 39,9	113,2 ± 37,57	150,8 ± 85,15	138 ± 52,05	142,6 ± 100,17	140,4 ± 67,01	161,6 ± 130,05	144,2 ± 108,48	148,4 ± 105,8	151,6 ± 90,42
Creatinine	0,7 - 1,9 ***	(mg/dL)	1,66 ± 0,29	1,75 ± 0,26	1,57 ± 0,34	1,10 ± 0,08	1,51 ± 0,06	1,42 ± 0,12	1,37 ± 0,15	1,12 ± 0,16	1,48 ± 0,17	1,35 ± 0,22	1,29 ± 0,13	1,11 ± 0,11
Alanine aminotransferase (ALT)	11 - 40 *	(U/L)	17,3 ± 6,73	17,55 ± 8,24	16,14 ± 7,20	18,14 ± 9,05	21,26 ± 12,15	17,175 ± 11,88	19,68 ± 6,14	18,44 ± 8,97	24,5 ± 7,63	20,3 ± 6,51	19,52 ± 6,5	22,52 ± 10,9
Blood Urea Nitrogen (BUN)	7 - 32 ***	(mg/dL)	31,34 ± 3,42	42,05 ± 3,21	33,52 ± 6,19	30,06 ± 4,67	30,4 ± 3,42	39,05 ± 3,79	34,5 ± 4,81	27,08 ± 5,36	30,42 ± 3,81	35,26 ± 4,39	36,22 ± 2,54	29,9 ± 2,11
			40 µg/ml Chi1 + 40 µg/ml Chi2 + Montanide Gel (Mean ± SD)				100 µg/ml Chi1 + 100 µg/ml Chi2 + Montanide Gel (Mean ± SD)				Montanide Gel (Mean ± SD)
Parameters	Reference values	Unit	Preimmunization	Prime	Bost 1	Bost 2	Preimmunization	Prime	Bost 1	Bost 2	Preimmunization	Prime	Bost 1	Bost 2
Total proteins	5,7 - 8,1 *	(g/dL)	7,92 ± 0,21	7,94 ± 0,61	7,9 ± 0,42	7,72 ± 0,46	8,66 ± 1,49	7,52 ± 0,68	8,12 ± 0,95	7,9 ± 0,71	8,2 ± 0,69	8,18 ± 0,51	8,28 ± 0,71	8,12 ± 0,47
Albumins	2,1 - 3,6 *	(g/dL)	3,44 ± 0,20	3,48 ± 0,19	3,58 ± 0,11	3,44 ± 0,31	3,4 ± 0,42	3,12 ± 0,42	3,38 ± 0,32	3,4 ± 0,31	3,36 ± 0,20	3,44 ± 0,27	3,52 ± 0,20	3,54 ± 0,18
Globulins	2,8 - 5,4 **	(g/dL)	4,46 ± 0,08	4,44 ± 0,54	4,3 ± 0,49	4,28 ± 0,17	5,26 ± 1,85	4,4 ± 0,81	4,74 ± 1,21	4,5 ± 0,90	4,82 ± 0,78	4,78 ± 0,67	4,74 ± 0,84	4,6 ± 0,59
Albumin/Globulin raito	0,6 - 1,6 **	-	0,78 ± 0,04	0,78 ± 0,08	0,86 ± 0,11	0,8 ± 0,07	0,7 ± 0,25	0,74 ± 0,20	0,74 ± 0,20	0,8 ± 0,18	0,7 ± 0,12	0,74 ± 0,13	0,76 ± 0,16	0,78 ± 0,11
Alkaline phosphatase (ALP)	0 - 500 *	(U/L)	224,4 ± 165,32	198,2 ± 153,3	129,8 ± 25,54	176,2 ± 137,8	98 ± 23,50	80,2 ± 17,57	79,4 ± 30,53	102,6 ± 26,39	88,6 ± 13,68	80,4 ± 11,37	92 ± 15,11	89 ± 9,13
Creatinine	0,7 - 1,9 ***	(mg/dL)	1,71 ± 0,34	1,508 ± 0,14	1,456 ± 0,13	1,062 ± 0,15	1,366 ± 0,21	1,32 ± 0,16	1,396 ± 0,17	1,098 ± 0,17	1,578 ± 0,18	1,378 ± 0,13	1,406 ± 0,13	1,044 ± 0,02
Alanine aminotransferase (ALT)	11 - 40 *	(U/L)	25,9 ± 6,92	21,6 ± 9,79	17,96 ± 8,87	19,5 ± 8,44	26,14 ± 12,16	18,6 ± 9,12	18,42 ± 11,2	14,34 ± 4,98	23,82 ± 7,95	22,44 ± 6,42	21,36 ± 4,39	21,76 ± 3,08
Blood Urea Nitrogen (BUN)	7 - 32 ***	(mg/dL)	30 ± 5,52	38,46 ± 10,2	39,16 ± 7,91	26,68 ± 9,13	29,34 ± 8,21	33,76 ± 8,9	35,14 ± 8,3	30,86 ± 4,36	28,9 ± 2,77	31,76 ± 5,35	32,16 ± 6,20	27,74 ± 2,30
* Jackson PGG, Cockcroft PD, Medicine V, Saunders WB, Alt GPT. Appendix 3: Laboratory Reference Values: Biochemistry. In: Clinical Examination of Farm Animals. Blackwell Science Ltd.: Oxford, UK, 2007, pp 303–305.
** Reference intervals of blood biochemical parameters by the Cobas 501 chemistry analyzer. https://www.vet.cornell.edu/animal-health-diagnostic-center/laboratories/clinical-pathology/reference-intervals/chemistry (accessed 19 Aug2022).
*** Smith JS, Kosusnik AR, Mochel JP. A Retrospective Clinical Investigation of the Safety and Adverse Effects of Pantoprazole in Hospitalized Ruminants. Front Vet Sci 2020; 7: 1–6.
